# Supplementary material for: The relationships of OSBPL3 expression with KI-67 expression and KRAS mutations in CRC: implications for diagnosis and prognosis
Source: BMC Med Genomics. 2022 Dec 14;15:259. doi: 10.1186/s12920-022-01402-w (PMC9753258; doi:10.1186/s12920-022-01402-w)
Supplement: Supplementary file 1 — Additional file 1. Table 1. Metadata Template. [file 12920_2022_1402_MOESM1_ESM.xls]

## Sheet: Metadata Template
# Use this template for large-scale, high-throughput RT-PCR submissions.
# In addition to this 'Metadata Template' worksheet, there are related 'Matrix non-normalized', 'Matrix normalized', and 'Fold Change' worksheets. Click tabs below.
# Most fields in this template must be completed. Incomplete submissions will be returned.
# For 'Example' worksheets, click tabs below.
# Field names (in blue on this page) should not be edited. Hover over cells containing field names to view field content guidelines or,
# CLICK HERE for Field Content Guidelines Web page.
SERIES
# This section describes the overall experiment.
title	Real-time quantitative PCR analysis of human CRC tissues
summary	Total RNA extraction: Depending on the size of the paraffin-embedded tissues, 3-6 white slices of 5-10 µm thickness were cut and dewaxed, tumor cells were enriched (control tissues did not need this step) and digested, and total RNA from paraffin-embedded tissues was extracted using the OMEGA RNA Isolation Kit (Cat. No. R6954-02, OMEGA, USA). The concentration and purity of the extracted RNA were…
overall design	Data were statistically analyzed by Prism 8 software, and we statistically analyzed the differences in OSBPL3 mRNA expression between 78 pairs of colorectal cancer tissues and normal tissues by two independent samples t-test, and we found that the data were presented as scatter and box plots. The correlation between clinicopathological parameters and OSBPL3 expression of these 92 patients were an…
contributor	MinZhang
SAMPLES
# The Sample names in the first column are arbitrary but they must match the column headers of the Matrix table (see next worksheet).
Sample name	title	description	source name	organism	characteristics: Tag	molecule	label	platform
141924T	Tumors	Test	Colorectal cancer paraffin-embedded tissue	Homo sapiens	Colorectal cancer tissue	total RNA	SYBR Green
142173T	Tumors	Test	Colorectal cancer paraffin-embedded tissue	Homo sapiens	Colorectal cancer tissue	total RNA	SYBR Green
142560T	Tumors	Test	Colorectal cancer paraffin-embedded tissue	Homo sapiens	Colorectal cancer tissue	total RNA	SYBR Green
142821T	Tumors	Test	Colorectal cancer paraffin-embedded tissue	Homo sapiens	Colorectal cancer tissue	total RNA	SYBR Green
142825T	Tumors	Test	Colorectal cancer paraffin-embedded tissue	Homo sapiens	Colorectal cancer tissue	total RNA	SYBR Green
142882T	Tumors	Test	Colorectal cancer paraffin-embedded tissue	Homo sapiens	Colorectal cancer tissue	total RNA	SYBR Green
143103T	Tumors	Test	Colorectal cancer paraffin-embedded tissue	Homo sapiens	Colorectal cancer tissue	total RNA	SYBR Green
143577T	Tumors	Test	Colorectal cancer paraffin-embedded tissue	Homo sapiens	Colorectal cancer tissue	total RNA	SYBR Green
143899T	Tumors	Test	Colorectal cancer paraffin-embedded tissue	Homo sapiens	Colorectal cancer tissue	total RNA	SYBR Green
144054T	Tumors	Test	Colorectal cancer paraffin-embedded tissue	Homo sapiens	Colorectal cancer tissue	total RNA	SYBR Green
144444T	Tumors	Test	Colorectal cancer paraffin-embedded tissue	Homo sapiens	Colorectal cancer tissue	total RNA	SYBR Green
144721T	Tumors	Test	Colorectal cancer paraffin-embedded tissue	Homo sapiens	Colorectal cancer tissue	total RNA	SYBR Green
144850T	Tumors	Test	Colorectal cancer paraffin-embedded tissue	Homo sapiens	Colorectal cancer tissue	total RNA	SYBR Green
144859T	Tumors	Test	Colorectal cancer paraffin-embedded tissue	Homo sapiens	Colorectal cancer tissue	total RNA	SYBR Green
145689T	Tumors	Test	Colorectal cancer paraffin-embedded tissue	Homo sapiens	Colorectal cancer tissue	total RNA	SYBR Green
145964T	Tumors	Test	Colorectal cancer paraffin-embedded tissue	Homo sapiens	Colorectal cancer tissue	total RNA	SYBR Green
146179T	Tumors	Test	Colorectal cancer paraffin-embedded tissue	Homo sapiens	Colorectal cancer tissue	total RNA	SYBR Green
146268T	Tumors	Test	Colorectal cancer paraffin-embedded tissue	Homo sapiens	Colorectal cancer tissue	total RNA	SYBR Green
146592T	Tumors	Test	Colorectal cancer paraffin-embedded tissue	Homo sapiens	Colorectal cancer tissue	total RNA	SYBR Green
146652T	Tumors	Test	Colorectal cancer paraffin-embedded tissue	Homo sapiens	Colorectal cancer tissue	total RNA	SYBR Green
146810T	Tumors	Test	Colorectal cancer paraffin-embedded tissue	Homo sapiens	Colorectal cancer tissue	total RNA	SYBR Green
147093T	Tumors	Test	Colorectal cancer paraffin-embedded tissue	Homo sapiens	Colorectal cancer tissue	total RNA	SYBR Green
147308T	Tumors	Test	Colorectal cancer paraffin-embedded tissue	Homo sapiens	Colorectal cancer tissue	total RNA	SYBR Green
147495T	Tumors	Test	Colorectal cancer paraffin-embedded tissue	Homo sapiens	Colorectal cancer tissue	total RNA	SYBR Green
147781T	Tumors	Test	Colorectal cancer paraffin-embedded tissue	Homo sapiens	Colorectal cancer tissue	total RNA	SYBR Green
148001T	Tumors	Test	Colorectal cancer paraffin-embedded tissue	Homo sapiens	Colorectal cancer tissue	total RNA	SYBR Green
148128T	Tumors	Test	Colorectal cancer paraffin-embedded tissue	Homo sapiens	Colorectal cancer tissue	total RNA	SYBR Green
148231T	Tumors	Test	Colorectal cancer paraffin-embedded tissue	Homo sapiens	Colorectal cancer tissue	total RNA	SYBR Green
148495T	Tumors	Test	Colorectal cancer paraffin-embedded tissue	Homo sapiens	Colorectal cancer tissue	total RNA	SYBR Green
148609T	Tumors	Test	Colorectal cancer paraffin-embedded tissue	Homo sapiens	Colorectal cancer tissue	total RNA	SYBR Green
148674T	Tumors	Test	Colorectal cancer paraffin-embedded tissue	Homo sapiens	Colorectal cancer tissue	total RNA	SYBR Green
148740T	Tumors	Test	Colorectal cancer paraffin-embedded tissue	Homo sapiens	Colorectal cancer tissue	total RNA	SYBR Green
148781T	Tumors	Test	Colorectal cancer paraffin-embedded tissue	Homo sapiens	Colorectal cancer tissue	total RNA	SYBR Green
1500003T	Tumors	Test	Colorectal cancer paraffin-embedded tissue	Homo sapiens	Colorectal cancer tissue	total RNA	SYBR Green
1502526T	Tumors	Test	Colorectal cancer paraffin-embedded tissue	Homo sapiens	Colorectal cancer tissue	total RNA	SYBR Green
1502591T	Tumors	Test	Colorectal cancer paraffin-embedded tissue	Homo sapiens	Colorectal cancer tissue	total RNA	SYBR Green
1502745T	Tumors	Test	Colorectal cancer paraffin-embedded tissue	Homo sapiens	Colorectal cancer tissue	total RNA	SYBR Green
1503062T	Tumors	Test	Colorectal cancer paraffin-embedded tissue	Homo sapiens	Colorectal cancer tissue	total RNA	SYBR Green
1503322T	Tumors	Test	Colorectal cancer paraffin-embedded tissue	Homo sapiens	Colorectal cancer tissue	total RNA	SYBR Green
1503326T	Tumors	Test	Colorectal cancer paraffin-embedded tissue	Homo sapiens	Colorectal cancer tissue	total RNA	SYBR Green
1503378T	Tumors	Test	Colorectal cancer paraffin-embedded tissue	Homo sapiens	Colorectal cancer tissue	total RNA	SYBR Green
1503491T	Tumors	Test	Colorectal cancer paraffin-embedded tissue	Homo sapiens	Colorectal cancer tissue	total RNA	SYBR Green
1503565T	Tumors	Test	Colorectal cancer paraffin-embedded tissue	Homo sapiens	Colorectal cancer tissue	total RNA	SYBR Green
1503665T	Tumors	Test	Colorectal cancer paraffin-embedded tissue	Homo sapiens	Colorectal cancer tissue	total RNA	SYBR Green
1503773T	Tumors	Test	Colorectal cancer paraffin-embedded tissue	Homo sapiens	Colorectal cancer tissue	total RNA	SYBR Green
1504102T	Tumors	Test	Colorectal cancer paraffin-embedded tissue	Homo sapiens	Colorectal cancer tissue	total RNA	SYBR Green
1504679T	Tumors	Test	Colorectal cancer paraffin-embedded tissue	Homo sapiens	Colorectal cancer tissue	total RNA	SYBR Green
1505185T	Tumors	Test	Colorectal cancer paraffin-embedded tissue	Homo sapiens	Colorectal cancer tissue	total RNA	SYBR Green
1505235T	Tumors	Test	Colorectal cancer paraffin-embedded tissue	Homo sapiens	Colorectal cancer tissue	total RNA	SYBR Green
1505638T	Tumors	Test	Colorectal cancer paraffin-embedded tissue	Homo sapiens	Colorectal cancer tissue	total RNA	SYBR Green
1505717T	Tumors	Test	Colorectal cancer paraffin-embedded tissue	Homo sapiens	Colorectal cancer tissue	total RNA	SYBR Green
1506109T	Tumors	Test	Colorectal cancer paraffin-embedded tissue	Homo sapiens	Colorectal cancer tissue	total RNA	SYBR Green
1506814T	Tumors	Test	Colorectal cancer paraffin-embedded tissue	Homo sapiens	Colorectal cancer tissue	total RNA	SYBR Green
1507626T	Tumors	Test	Colorectal cancer paraffin-embedded tissue	Homo sapiens	Colorectal cancer tissue	total RNA	SYBR Green
1507628T	Tumors	Test	Colorectal cancer paraffin-embedded tissue	Homo sapiens	Colorectal cancer tissue	total RNA	SYBR Green
1507771T	Tumors	Test	Colorectal cancer paraffin-embedded tissue	Homo sapiens	Colorectal cancer tissue	total RNA	SYBR Green
1507867T	Tumors	Test	Colorectal cancer paraffin-embedded tissue	Homo sapiens	Colorectal cancer tissue	total RNA	SYBR Green
1507872T	Tumors	Test	Colorectal cancer paraffin-embedded tissue	Homo sapiens	Colorectal cancer tissue	total RNA	SYBR Green
1508238T	Tumors	Test	Colorectal cancer paraffin-embedded tissue	Homo sapiens	Colorectal cancer tissue	total RNA	SYBR Green
1509098T	Tumors	Test	Colorectal cancer paraffin-embedded tissue	Homo sapiens	Colorectal cancer tissue	total RNA	SYBR Green
1510018T	Tumors	Test	Colorectal cancer paraffin-embedded tissue	Homo sapiens	Colorectal cancer tissue	total RNA	SYBR Green
1510048T	Tumors	Test	Colorectal cancer paraffin-embedded tissue	Homo sapiens	Colorectal cancer tissue	total RNA	SYBR Green
1510170T	Tumors	Test	Colorectal cancer paraffin-embedded tissue	Homo sapiens	Colorectal cancer tissue	total RNA	SYBR Green
1510390T	Tumors	Test	Colorectal cancer paraffin-embedded tissue	Homo sapiens	Colorectal cancer tissue	total RNA	SYBR Green
1510477T	Tumors	Test	Colorectal cancer paraffin-embedded tissue	Homo sapiens	Colorectal cancer tissue	total RNA	SYBR Green
1510515T	Tumors	Test	Colorectal cancer paraffin-embedded tissue	Homo sapiens	Colorectal cancer tissue	total RNA	SYBR Green
1510669T	Tumors	Test	Colorectal cancer paraffin-embedded tissue	Homo sapiens	Colorectal cancer tissue	total RNA	SYBR Green
1511230T	Tumors	Test	Colorectal cancer paraffin-embedded tissue	Homo sapiens	Colorectal cancer tissue	total RNA	SYBR Green
1511556T	Tumors	Test	Colorectal cancer paraffin-embedded tissue	Homo sapiens	Colorectal cancer tissue	total RNA	SYBR Green
1511706T	Tumors	Test	Colorectal cancer paraffin-embedded tissue	Homo sapiens	Colorectal cancer tissue	total RNA	SYBR Green
1511747T	Tumors	Test	Colorectal cancer paraffin-embedded tissue	Homo sapiens	Colorectal cancer tissue	total RNA	SYBR Green
1600277T	Tumors	Test	Colorectal cancer paraffin-embedded tissue	Homo sapiens	Colorectal cancer tissue	total RNA	SYBR Green
1600432T	Tumors	Test	Colorectal cancer paraffin-embedded tissue	Homo sapiens	Colorectal cancer tissue	total RNA	SYBR Green
1600484T	Tumors	Test	Colorectal cancer paraffin-embedded tissue	Homo sapiens	Colorectal cancer tissue	total RNA	SYBR Green
1600653T	Tumors	Test	Colorectal cancer paraffin-embedded tissue	Homo sapiens	Colorectal cancer tissue	total RNA	SYBR Green
1600856T	Tumors	Test	Colorectal cancer paraffin-embedded tissue	Homo sapiens	Colorectal cancer tissue	total RNA	SYBR Green
1602342T	Tumors	Test	Colorectal cancer paraffin-embedded tissue	Homo sapiens	Colorectal cancer tissue	total RNA	SYBR Green
1605070T	Tumors	Test	Colorectal cancer paraffin-embedded tissue	Homo sapiens	Colorectal cancer tissue	total RNA	SYBR Green
1606185T	Tumors	Test	Colorectal cancer paraffin-embedded tissue	Homo sapiens	Colorectal cancer tissue	total RNA	SYBR Green
1607133T	Tumors	Test	Colorectal cancer paraffin-embedded tissue	Homo sapiens	Colorectal cancer tissue	total RNA	SYBR Green
1608233T	Tumors	Test	Colorectal cancer paraffin-embedded tissue	Homo sapiens	Colorectal cancer tissue	total RNA	SYBR Green
1609091T	Tumors	Test	Colorectal cancer paraffin-embedded tissue	Homo sapiens	Colorectal cancer tissue	total RNA	SYBR Green
1611333T	Tumors	Test	Colorectal cancer paraffin-embedded tissue	Homo sapiens	Colorectal cancer tissue	total RNA	SYBR Green
1612537T	Tumors	Test	Colorectal cancer paraffin-embedded tissue	Homo sapiens	Colorectal cancer tissue	total RNA	SYBR Green
147174T	Tumors	Test	Colorectal cancer paraffin-embedded tissue	Homo sapiens	Colorectal cancer tissue	total RNA	SYBR Green
146035T	Tumors	Test	Colorectal cancer paraffin-embedded tissue	Homo sapiens	Colorectal cancer tissue	total RNA	SYBR Green
143809T	Tumors	Test	Colorectal cancer paraffin-embedded tissue	Homo sapiens	Colorectal cancer tissue	total RNA	SYBR Green
146469T	Tumors	Test	Colorectal cancer paraffin-embedded tissue	Homo sapiens	Colorectal cancer tissue	total RNA	SYBR Green
149122T	Tumors	Test	Colorectal cancer paraffin-embedded tissue	Homo sapiens	Colorectal cancer tissue	total RNA	SYBR Green
1500692T	Tumors	Test	Colorectal cancer paraffin-embedded tissue	Homo sapiens	Colorectal cancer tissue	total RNA	SYBR Green
1505006T	Tumors	Test	Colorectal cancer paraffin-embedded tissue	Homo sapiens	Colorectal cancer tissue	total RNA	SYBR Green
1613541T	Tumors	Test	Colorectal cancer paraffin-embedded tissue	Homo sapiens	Colorectal cancer tissue	total RNA	SYBR Green
141924M	Normal	Control	Adjacent normal paraffin-embedded tissues	Homo sapiens	Adjacent normal tissues	total RNA	SYBR Green
142173M	Normal	Control	Adjacent normal paraffin-embedded tissues	Homo sapiens	Adjacent normal tissues	total RNA	SYBR Green
142560M	Normal	Control	Adjacent normal paraffin-embedded tissues	Homo sapiens	Adjacent normal tissues	total RNA	SYBR Green
142821M	Normal	Control	Adjacent normal paraffin-embedded tissues	Homo sapiens	Adjacent normal tissues	total RNA	SYBR Green
142825M	Normal	Control	Adjacent normal paraffin-embedded tissues	Homo sapiens	Adjacent normal tissues	total RNA	SYBR Green
142882M	Normal	Control	Adjacent normal paraffin-embedded tissues	Homo sapiens	Adjacent normal tissues	total RNA	SYBR Green
143103M	Normal	Control	Adjacent normal paraffin-embedded tissues	Homo sapiens	Adjacent normal tissues	total RNA	SYBR Green
143577M	Normal	Control	Adjacent normal paraffin-embedded tissues	Homo sapiens	Adjacent normal tissues	total RNA	SYBR Green
143899M	Normal	Control	Adjacent normal paraffin-embedded tissues	Homo sapiens	Adjacent normal tissues	total RNA	SYBR Green
144054M	Normal	Control	Adjacent normal paraffin-embedded tissues	Homo sapiens	Adjacent normal tissues	total RNA	SYBR Green
144444M	Normal	Control	Adjacent normal paraffin-embedded tissues	Homo sapiens	Adjacent normal tissues	total RNA	SYBR Green
144721M	Normal	Control	Adjacent normal paraffin-embedded tissues	Homo sapiens	Adjacent normal tissues	total RNA	SYBR Green
144850M	Normal	Control	Adjacent normal paraffin-embedded tissues	Homo sapiens	Adjacent normal tissues	total RNA	SYBR Green
144859M	Normal	Control	Adjacent normal paraffin-embedded tissues	Homo sapiens	Adjacent normal tissues	total RNA	SYBR Green
145689M	Normal	Control	Adjacent normal paraffin-embedded tissues	Homo sapiens	Adjacent normal tissues	total RNA	SYBR Green
145964M	Normal	Control	Adjacent normal paraffin-embedded tissues	Homo sapiens	Adjacent normal tissues	total RNA	SYBR Green
146179M	Normal	Control	Adjacent normal paraffin-embedded tissues	Homo sapiens	Adjacent normal tissues	total RNA	SYBR Green
146268M	Normal	Control	Adjacent normal paraffin-embedded tissues	Homo sapiens	Adjacent normal tissues	total RNA	SYBR Green
146592M	Normal	Control	Adjacent normal paraffin-embedded tissues	Homo sapiens	Adjacent normal tissues	total RNA	SYBR Green
146652M	Normal	Control	Adjacent normal paraffin-embedded tissues	Homo sapiens	Adjacent normal tissues	total RNA	SYBR Green
146810M	Normal	Control	Adjacent normal paraffin-embedded tissues	Homo sapiens	Adjacent normal tissues	total RNA	SYBR Green
147093M	Normal	Control	Adjacent normal paraffin-embedded tissues	Homo sapiens	Adjacent normal tissues	total RNA	SYBR Green
147308M	Normal	Control	Adjacent normal paraffin-embedded tissues	Homo sapiens	Adjacent normal tissues	total RNA	SYBR Green
147495M	Normal	Control	Adjacent normal paraffin-embedded tissues	Homo sapiens	Adjacent normal tissues	total RNA	SYBR Green
147781M	Normal	Control	Adjacent normal paraffin-embedded tissues	Homo sapiens	Adjacent normal tissues	total RNA	SYBR Green
148001M	Normal	Control	Adjacent normal paraffin-embedded tissues	Homo sapiens	Adjacent normal tissues	total RNA	SYBR Green
148128M	Normal	Control	Adjacent normal paraffin-embedded tissues	Homo sapiens	Adjacent normal tissues	total RNA	SYBR Green
148231M	Normal	Control	Adjacent normal paraffin-embedded tissues	Homo sapiens	Adjacent normal tissues	total RNA	SYBR Green
148495M	Normal	Control	Adjacent normal paraffin-embedded tissues	Homo sapiens	Adjacent normal tissues	total RNA	SYBR Green
148609M	Normal	Control	Adjacent normal paraffin-embedded tissues	Homo sapiens	Adjacent normal tissues	total RNA	SYBR Green
148674M	Normal	Control	Adjacent normal paraffin-embedded tissues	Homo sapiens	Adjacent normal tissues	total RNA	SYBR Green
148740M	Normal	Control	Adjacent normal paraffin-embedded tissues	Homo sapiens	Adjacent normal tissues	total RNA	SYBR Green
148781M	Normal	Control	Adjacent normal paraffin-embedded tissues	Homo sapiens	Adjacent normal tissues	total RNA	SYBR Green
1500003M	Normal	Control	Adjacent normal paraffin-embedded tissues	Homo sapiens	Adjacent normal tissues	total RNA	SYBR Green
1502526M	Normal	Control	Adjacent normal paraffin-embedded tissues	Homo sapiens	Adjacent normal tissues	total RNA	SYBR Green
1502591M	Normal	Control	Adjacent normal paraffin-embedded tissues	Homo sapiens	Adjacent normal tissues	total RNA	SYBR Green
1502745M	Normal	Control	Adjacent normal paraffin-embedded tissues	Homo sapiens	Adjacent normal tissues	total RNA	SYBR Green
1503062M	Normal	Control	Adjacent normal paraffin-embedded tissues	Homo sapiens	Adjacent normal tissues	total RNA	SYBR Green
1503322M	Normal	Control	Adjacent normal paraffin-embedded tissues	Homo sapiens	Adjacent normal tissues	total RNA	SYBR Green
1503326M	Normal	Control	Adjacent normal paraffin-embedded tissues	Homo sapiens	Adjacent normal tissues	total RNA	SYBR Green
1503378M	Normal	Control	Adjacent normal paraffin-embedded tissues	Homo sapiens	Adjacent normal tissues	total RNA	SYBR Green
1503491M	Normal	Control	Adjacent normal paraffin-embedded tissues	Homo sapiens	Adjacent normal tissues	total RNA	SYBR Green
1503565M	Normal	Control	Adjacent normal paraffin-embedded tissues	Homo sapiens	Adjacent normal tissues	total RNA	SYBR Green
1503665M	Normal	Control	Adjacent normal paraffin-embedded tissues	Homo sapiens	Adjacent normal tissues	total RNA	SYBR Green
1503773M	Normal	Control	Adjacent normal paraffin-embedded tissues	Homo sapiens	Adjacent normal tissues	total RNA	SYBR Green
1504102M	Normal	Control	Adjacent normal paraffin-embedded tissues	Homo sapiens	Adjacent normal tissues	total RNA	SYBR Green
1504679M	Normal	Control	Adjacent normal paraffin-embedded tissues	Homo sapiens	Adjacent normal tissues	total RNA	SYBR Green
1505185M	Normal	Control	Adjacent normal paraffin-embedded tissues	Homo sapiens	Adjacent normal tissues	total RNA	SYBR Green
1505235M	Normal	Control	Adjacent normal paraffin-embedded tissues	Homo sapiens	Adjacent normal tissues	total RNA	SYBR Green
1505638M	Normal	Control	Adjacent normal paraffin-embedded tissues	Homo sapiens	Adjacent normal tissues	total RNA	SYBR Green
1505717M	Normal	Control	Adjacent normal paraffin-embedded tissues	Homo sapiens	Adjacent normal tissues	total RNA	SYBR Green
1506109M	Normal	Control	Adjacent normal paraffin-embedded tissues	Homo sapiens	Adjacent normal tissues	total RNA	SYBR Green
1506814M	Normal	Control	Adjacent normal paraffin-embedded tissues	Homo sapiens	Adjacent normal tissues	total RNA	SYBR Green
1507626M	Normal	Control	Adjacent normal paraffin-embedded tissues	Homo sapiens	Adjacent normal tissues	total RNA	SYBR Green
1507628M	Normal	Control	Adjacent normal paraffin-embedded tissues	Homo sapiens	Adjacent normal tissues	total RNA	SYBR Green
1507771M	Normal	Control	Adjacent normal paraffin-embedded tissues	Homo sapiens	Adjacent normal tissues	total RNA	SYBR Green
1507867M	Normal	Control	Adjacent normal paraffin-embedded tissues	Homo sapiens	Adjacent normal tissues	total RNA	SYBR Green
1507872M	Normal	Control	Adjacent normal paraffin-embedded tissues	Homo sapiens	Adjacent normal tissues	total RNA	SYBR Green
1508238M	Normal	Control	Adjacent normal paraffin-embedded tissues	Homo sapiens	Adjacent normal tissues	total RNA	SYBR Green
1509098M	Normal	Control	Adjacent normal paraffin-embedded tissues	Homo sapiens	Adjacent normal tissues	total RNA	SYBR Green
1510018M	Normal	Control	Adjacent normal paraffin-embedded tissues	Homo sapiens	Adjacent normal tissues	total RNA	SYBR Green
1510048M	Normal	Control	Adjacent normal paraffin-embedded tissues	Homo sapiens	Adjacent normal tissues	total RNA	SYBR Green
1510170M	Normal	Control	Adjacent normal paraffin-embedded tissues	Homo sapiens	Adjacent normal tissues	total RNA	SYBR Green
1510390M	Normal	Control	Adjacent normal paraffin-embedded tissues	Homo sapiens	Adjacent normal tissues	total RNA	SYBR Green
1510477M	Normal	Control	Adjacent normal paraffin-embedded tissues	Homo sapiens	Adjacent normal tissues	total RNA	SYBR Green
1510515M	Normal	Control	Adjacent normal paraffin-embedded tissues	Homo sapiens	Adjacent normal tissues	total RNA	SYBR Green
1510669M	Normal	Control	Adjacent normal paraffin-embedded tissues	Homo sapiens	Adjacent normal tissues	total RNA	SYBR Green
1511230M	Normal	Control	Adjacent normal paraffin-embedded tissues	Homo sapiens	Adjacent normal tissues	total RNA	SYBR Green
1511556M	Normal	Control	Adjacent normal paraffin-embedded tissues	Homo sapiens	Adjacent normal tissues	total RNA	SYBR Green
1511706M	Normal	Control	Adjacent normal paraffin-embedded tissues	Homo sapiens	Adjacent normal tissues	total RNA	SYBR Green
1511747M	Normal	Control	Adjacent normal paraffin-embedded tissues	Homo sapiens	Adjacent normal tissues	total RNA	SYBR Green
1600277M	Normal	Control	Adjacent normal paraffin-embedded tissues	Homo sapiens	Adjacent normal tissues	total RNA	SYBR Green
1600432M	Normal	Control	Adjacent normal paraffin-embedded tissues	Homo sapiens	Adjacent normal tissues	total RNA	SYBR Green
1600484M	Normal	Control	Adjacent normal paraffin-embedded tissues	Homo sapiens	Adjacent normal tissues	total RNA	SYBR Green
1600653M	Normal	Control	Adjacent normal paraffin-embedded tissues	Homo sapiens	Adjacent normal tissues	total RNA	SYBR Green
1600856M	Normal	Control	Adjacent normal paraffin-embedded tissues	Homo sapiens	Adjacent normal tissues	total RNA	SYBR Green
1602342M	Normal	Control	Adjacent normal paraffin-embedded tissues	Homo sapiens	Adjacent normal tissues	total RNA	SYBR Green
1605070M	Normal	Control	Adjacent normal paraffin-embedded tissues	Homo sapiens	Adjacent normal tissues	total RNA	SYBR Green
1606185M	Normal	Control	Adjacent normal paraffin-embedded tissues	Homo sapiens	Adjacent normal tissues	total RNA	SYBR Green
1607133M	Normal	Control	Adjacent normal paraffin-embedded tissues	Homo sapiens	Adjacent normal tissues	total RNA	SYBR Green
1608233M	Normal	Control	Adjacent normal paraffin-embedded tissues	Homo sapiens	Adjacent normal tissues	total RNA	SYBR Green
1609091M	Normal	Control	Adjacent normal paraffin-embedded tissues	Homo sapiens	Adjacent normal tissues	total RNA	SYBR Green
1611333M	Normal	Control	Adjacent normal paraffin-embedded tissues	Homo sapiens	Adjacent normal tissues	total RNA	SYBR Green
1612537M	Normal	Control	Adjacent normal paraffin-embedded tissues	Homo sapiens	Adjacent normal tissues	total RNA	SYBR Green
PROTOCOLS
# This section includes protocols and fields which are common to all Samples.
# Protocols which are applicable to specific Samples or specific channels should be included in additional columns of the SAMPLES section instead.
growth protocol
treatment protocol	Depending on the size of the paraffin-embedded tissues, 3-6 white slices of 5-10 µm thickness were cut and dewaxed, tumor cells were enriched (control tissues did not need this step) and digested.
extract protocol	Total RNA from paraffin-embedded tissues was extracted using the OMEGA RNA Isolation Kit.
label protocol	The High Capacity cDNA Reverse Transcription Kit (Lot No. 00307397, Part No. 4368813, Applied Biosystems by Thermo Fisher Scientific, USA) was used for reverse transcription. qRT-PCR was performed on an Applied Biosystem 7500 PCR instrument with Power SYBR Green PCR Master Mix (Lot No. 1711564, Part No. 4367659 , Applied Biosystems by Thermo Fisher Scientific, USA) based on the manufacturer’s sch…
hyb protocol	n/a
scan protocol	n/a
data processing	The normalization and all the data analysis were performed according to the manufacturers instructions.
data processing	Target gene signals normalized to housekeeping genes; 2^-deltaCt, where deltaCt = (Ct_Target − Ct_HKG)]
value definition	Matrix normalized worksheet reports normalized signal (against housekeeping genes).
value definition	Fold Change worksheet reports test/control ratios.
PLATFORM
# If your panel of PCR assays is already deposited in GEO, please fill in platform column in SAMPLES section and ignore this PLATFORM section.
# If your panel of PCR assays is not in GEO, please complete the fields below and include platform annotation columns in Matrix normalized Template (see example).
title	Colorectal cancer tissue PCR assay panel
technology	RT-PCR
distribution	virtual
organism	Homo sapiens
manufacturer	Applied Biosystems
manufacture protocol	see manufacturer's website
catalog number	1711564
description	PCR assay
# Platform Column Definitions: describe the contents of each platform column in the Matrix normalized Template
Symbol	Gene symbol
Descsription	Gene description

## Sheet: Matrix non-normalized Template
# Matrix non-normalized table for RT-PCR submission.
# The ID_REF column must contain unique identifiers.
# SAMPLE columns should report non-normalized data (e.g., raw Ct_Target).
# SAMPLE column header names must match Sample name column in SAMPLES section of Metadata sheet.
ID_REF	141924T	142173T	142560T	142821T	142825T	142882T	143103T	143577T	143899T	144054T	144444T	144721T	144850T	144859T	145689T	145964T	146179T	146268T	146592T	146652T	146810T	147093T	147308T	147495T	147781T	148001T	148128T	148231T	148495T	148609T	148674T	148740T	148781T	1500003T	1502526T	1502591T	1502745T	1503062T	1503322T	1503326T	1503378T	1503491T	1503565T	1503665T	1503773T	1504102T	1504679T	1505185T	1505235T
A1	27.8401	25.6333	26.1506	35	35	26.7137	27.8126	29.2107	32.8674	30.1908	35	28.7675	28.0326	32.0623	25.3066	27.4456	30.1386	26.7427	27.3443	27.6132	27.4139	28.4268	29.1604	24.1393	24.2402	27.9022	31.2365	24.9929	32.5164	26.2175	25.5323	24.6098	28.1833	28.9681	27.3602	29.7758	33.8792	25.7889	25.9979	26.7275	26.7515	27.2754	30.5069	27.7365	28.8768	29.6412	28.3949	26.7331	27.8799
[truncated: 127 more columns]

## Sheet: Matrix normalized Template
# Matrix normalized table for RT-PCR submission.
# The ID_REF column must contain unique identifiers.
# The header 1, header 2, header 3 columns should include PLATFORM annotations if your panel of PCR assays is not in GEO.
# SAMPLE columns should report normalized data used to draw study's conclusions [target gene signal normalized to housekeeping genes; e.g., 2^-ΔCt, where -ΔCt = -(Ct_Target − Ct_HKG)]
# SAMPLE values that should be disregarded may be left blank or labeled as "null".
# SAMPLE column header names must match Sample name column in SAMPLES section of Metadata sheet.
ID_REF	Symbol	Descsription	141924T	142173T	142560T	142821T	142825T	142882T	143103T	143577T	143899T	144054T	144444T	144721T	144850T	144859T	145689T	145964T	146179T	146268T	146592T	146652T	146810T	147093T	147308T	147495T	147781T	148001T	148128T	148231T	148495T	148609T	148674T	148740T	148781T	1500003T	1502526T	1502591T	1502745T	1503062T	1503322T	1503326T	1503378T	1503491T	1503565T	1503665T	1503773T	1504102T	1504679T
A1	OSBPL3	oxysterol binding protein like 3	0.0259905	0.104569	0.123018	0.00138207	0.000750677	0.178823	0.0223068	0.00589594	0.0111281	0.0396027	0.00190496	0.0241418	0.0391941	0.000837486	0.113173	0.0299165	0.00764538	0.0897051	0.0147246	0.0146832	0.0268948	0.116987	0.0162408	0.0486773	0.164197	0.00807725	0.00228381	0.123797	0.00138657	0.0519481	0.124093	0.0566995	0.0129451	0.00453884	0.0450673	0.00165104	4.90349e-05	0.0219126	0.0122563	0.0140857	0.0490892	0.00788483	0.00997981	0.0138472	0.0129735	0.00959335	0.000932967
[truncated: 129 more columns]

## Sheet: Fold Change Template
# Fold change data = test/control
# e.g., SAMPLEtest target gene signal normalized to housekeeping gene (2^-ΔCttest)/SAMPLEcontrol target gene signal normalized to HKG (2^-ΔCtcontrol)
# 2^-ΔΔCt, where -ΔΔCt = -[ΔCttest -ΔCtcontrol]
ID_REF	141924T/141924M	142173T/142173M	142560T/142560M	142821T/142821M	142825T/142825M	142882T/142882M	143103T/143103M	143577T/143577M	143899T/143899M	144054T/144054M	144444T/144444M	144721T/144721M	144850T/144850M	144859T/144859M	145689T/145689M	145964T/145964M	146179T/146179M	146268T/146268M	146592T/146592M	146652T/146652M	146810T/146810M	147093T/147093M	147308T/147308M	147495T/147495M	147781T/147781M	148001T/148001M	148128T/148128M	148231T/148231M	148495T/148495M	148609T/148609M	148674T/148674M	148740T/148740M	148781T/148781M	1500003T/1500003M	1502526T/1502526M	1502591T/1502591M	1502745T/1502745M	1503062T/1503062M	1503322T/1503322M	1503326T/1503326M	1503378T/1503378M	1503491T/1503491M	1503565T/1503565M	1503665T/1503665M	1503773T/1503773M	1504102T/1504102M	1504679T/1504679M	1505185T/1505185M	1505235T/1505235M
A1	13.8044	27.891	6.78031	0.157172	0.346601	9.44899	3.39951	0.99539	0.423522	8.49445	0.748247	85.1123	4.09995	0.155506	5.00495	11.5834	2.96412	0.576331	34.1883	33.7272	29.8649	82.2464	99.6394	2.84642	5.3939	38.4129	16.1037	0.0952471	0.121496	1.33913	3.83461	4.07762	45.9021	154.823	57.0032	0.0502473	176.51	0.583188	0.00425458	34.3239	3.88711	53.071	3.52278	9.29997	0.0606451	14.8598	2.58713	1.84985	501.433
[truncated: 35 more columns]

## Sheet: Matrix non-normalized Example
# truncated example of Matrix with non-normalized data (raw Ct values for target gene)
ID_REF	SAMPLE 1	SAMPLE 2	SAMPLE 3	SAMPLE 4
A01	35	35	35	35
A02	29.35	28.19	29.63	31.63
A03	35	35	35	35
A04	35	35	33.08	35
A05	29.94	25.47	27.68	34.34
A06	27.52	24.65	23.49	26.44
A07	35	31.59	29.7	35
A08	25.09	22.52	20.6	22.83
A09	34.37	30.67	27.49	32.26
A10	35	33.12	35	35
A11	32.2	23.76	25.71	33.92
A12	25.48	25.26	27.05	31.17
B01	35	35	35	35
B02	35	35	35	35
B03	29.58	28.79	30.04	35
B04	28.04	25.92	26.52	27.87
B05	26.75	26.84	28.15	28.77
B06	27.3	26.84	28.26	29.07
B07	35	35	35	35
B08	35	35	35	35
